# Supplementary material for: Causal debiasing for unknown bias in histopathology—A colon cancer use case
Source: PLoS One. 2024 Nov 22;19(11):e0303415. doi: 10.1371/journal.pone.0303415 (PMC11584097; doi:10.1371/journal.pone.0303415)
Supplement: S1 Data — (ZIP) [file pone.0303415.s001.zip]

Archive with 56 entries (55 files):
- rlcorrea_ColonCausal_PlosOne-2/
- __MACOSX/._rlcorrea_ColonCausal_PlosOne-2
- rlcorrea_ColonCausal_PlosOne-2/make_subplot_boxplots.tex
- __MACOSX/rlcorrea_ColonCausal_PlosOne-2/._make_subplot_boxplots.tex
- rlcorrea_ColonCausal_PlosOne-2/FeatureCorrelation_stage_centered.png
- __MACOSX/rlcorrea_ColonCausal_PlosOne-2/._FeatureCorrelation_stage_centered.png
- rlcorrea_ColonCausal_PlosOne-2/causal_diagram.png
- __MACOSX/rlcorrea_ColonCausal_PlosOne-2/._causal_diagram.png
- rlcorrea_ColonCausal_PlosOne-2/discussion.tex
- __MACOSX/rlcorrea_ColonCausal_PlosOne-2/._discussion.tex
- rlcorrea_ColonCausal_PlosOne-2/model_architecture_diagram.tex
- __MACOSX/rlcorrea_ColonCausal_PlosOne-2/._model_architecture_diagram.tex
- rlcorrea_ColonCausal_PlosOne-2/FeatureCorrelation.png
- __MACOSX/rlcorrea_ColonCausal_PlosOne-2/._FeatureCorrelation.png
- rlcorrea_ColonCausal_PlosOne-2/fair_risk_model.png
- __MACOSX/rlcorrea_ColonCausal_PlosOne-2/._fair_risk_model.png
- rlcorrea_ColonCausal_PlosOne-2/ExternalSurvival.png
- __MACOSX/rlcorrea_ColonCausal_PlosOne-2/._ExternalSurvival.png
- rlcorrea_ColonCausal_PlosOne-2/supplement.tex
- __MACOSX/rlcorrea_ColonCausal_PlosOne-2/._supplement.tex
- rlcorrea_ColonCausal_PlosOne-2/cas-common.sty
- __MACOSX/rlcorrea_ColonCausal_PlosOne-2/._cas-common.sty
- rlcorrea_ColonCausal_PlosOne-2/main.tex
- __MACOSX/rlcorrea_ColonCausal_PlosOne-2/._main.tex
- rlcorrea_ColonCausal_PlosOne-2/data_description.tex
- __MACOSX/rlcorrea_ColonCausal_PlosOne-2/._data_description.tex
- rlcorrea_ColonCausal_PlosOne-2/make_ablation_study_table.tex
- __MACOSX/rlcorrea_ColonCausal_PlosOne-2/._make_ablation_study_table.tex
- rlcorrea_ColonCausal_PlosOne-2/results.tex
- __MACOSX/rlcorrea_ColonCausal_PlosOne-2/._results.tex
- rlcorrea_ColonCausal_PlosOne-2/QuantitativeFeatures.PNG
- __MACOSX/rlcorrea_ColonCausal_PlosOne-2/._QuantitativeFeatures.PNG
- rlcorrea_ColonCausal_PlosOne-2/results_overall.tex
- __MACOSX/rlcorrea_ColonCausal_PlosOne-2/._results_overall.tex
- rlcorrea_ColonCausal_PlosOne-2/internalSurvival.png
- __MACOSX/rlcorrea_ColonCausal_PlosOne-2/._internalSurvival.png
- rlcorrea_ColonCausal_PlosOne-2/cas-sc.cls
- __MACOSX/rlcorrea_ColonCausal_PlosOne-2/._cas-sc.cls
- rlcorrea_ColonCausal_PlosOne-2/Correlation_stage_centered.png
- __MACOSX/rlcorrea_ColonCausal_PlosOne-2/._Correlation_stage_centered.png
- rlcorrea_ColonCausal_PlosOne-2/introduction.tex
- __MACOSX/rlcorrea_ColonCausal_PlosOne-2/._introduction.tex
- rlcorrea_ColonCausal_PlosOne-2/casRefs.bib
- __MACOSX/rlcorrea_ColonCausal_PlosOne-2/._casRefs.bib
- rlcorrea_ColonCausal_PlosOne-2/make_stage_wise_table.tex
- __MACOSX/rlcorrea_ColonCausal_PlosOne-2/._make_stage_wise_table.tex
- rlcorrea_ColonCausal_PlosOne-2/methods.tex
- __MACOSX/rlcorrea_ColonCausal_PlosOne-2/._methods.tex
- rlcorrea_ColonCausal_PlosOne-2/model1-num-names.bst
- __MACOSX/rlcorrea_ColonCausal_PlosOne-2/._model1-num-names.bst
- rlcorrea_ColonCausal_PlosOne-2/correlation_plot.tex
- __MACOSX/rlcorrea_ColonCausal_PlosOne-2/._correlation_plot.tex
- rlcorrea_ColonCausal_PlosOne-2/make_time_auc_plot.tex
- __MACOSX/rlcorrea_ColonCausal_PlosOne-2/._make_time_auc_plot.tex
- rlcorrea_ColonCausal_PlosOne-2/time_based_auc_none.png
- __MACOSX/rlcorrea_ColonCausal_PlosOne-2/._time_based_auc_none.png
