# Supplementary material for: Causal debiasing for unknown bias in histopathology—A colon cancer use case
Source: PLoS One. 2024 Nov 22;19(11):e0303415. doi: 10.1371/journal.pone.0303415 (PMC11584097; doi:10.1371/journal.pone.0303415)
Supplement: S1 Data — (ZIP) [file pone.0303415.s001.zip › rlcorrea_ColonCausal_PlosOne-2/make_subplot_boxplots.tex]

\begin{figure}[h!]
    \centering
    \begin{subfigure}[]{0.4\textwidth}
        \centering
        \includegraphics[width=\textwidth]{figures/png_files/boxplots/train_High-grade.png}
        \caption{}
        \label{fig:feature_plots_a}
    \end{subfigure}
    \begin{subfigure}[]{0.4\textwidth}
        \centering
        \includegraphics[width=\textwidth]{figures/png_files/boxplots/train_TILs_per_mm2_tumor.png}
        \caption{}
    \end{subfigure}
    \hfill
    \begin{subfigure}[]{0.4\textwidth}
        \centering
        \includegraphics[width=\textwidth]{figures/png_files/boxplots/train_Immature_within_tumor_bed.png}
        \caption{}
    \end{subfigure}
    \begin{subfigure}[]{0.4\textwidth}
        \centering
        \includegraphics[width=\textwidth]{figures/png_files/boxplots/train_immature_within_stromal_region.png}
        \caption{}
    \end{subfigure}
    \caption{Subset of features used in the development of models. Demonstrating a difference in expression values across the internal hospital sites}
\end{figure}
