# Supplementary material for: Causal debiasing for unknown bias in histopathology—A colon cancer use case
Source: PLoS One. 2024 Nov 22;19(11):e0303415. doi: 10.1371/journal.pone.0303415 (PMC11584097; doi:10.1371/journal.pone.0303415)
Supplement: S1 Data — (ZIP) [file pone.0303415.s001.zip › rlcorrea_ColonCausal_PlosOne-2/discussion.tex]

Bias in AI models for the histopathology domain can arise from several sources - (i) \emph{Data bias}: If the training data is not representative of the whole population, the model may not generalize well on new data. For example, if the training data only includes samples from one scanner, the model may not perform well on samples from other acquisition devices; (ii) \emph{Algorithmic bias}: The algorithms used to train the model may introduce bias. For example, if the algorithm is designed to optimize for a specific metric (e.g. AUC), it may ignore other important factors. Such as disparities between the ethnic subgroups; (iii) \emph{Human bias}: Human bias can be introduced during the data annotation process or when selecting the data used to train the model. It is important to identify and address these sources of bias to ensure that the AI model performs accurately and fairly. There existing supervised techniques in the field of domain adaptation that attempt to mitigate biases that are known. However, the true cause of bias is unknown or related to multiple factors. 

In this work, we proposed a causal survival model that can reduce the effect of unknown bias via a causal reasoning framework incorporated within a deep learning paradigm. As our first use case, we evaluated the model for predicting recurrence for colorectal cancer patients across seven geographically distributed sites using the Colon Cancer Family Registry (CCFR) and showed improvement in performance across sites. Our primary contribution is to adapt the unsupervised domain adaptation technique to adjust the deep latent space of the out-of-domain samples and ultimately obtain analogous performance across in-domain and out-of-domain samples. 

Interestingly, as shown in the correlation plots (Figure~\ref{fig:pathology_feature_corrrelation}), cancer stage and recurrence-free survival across sites have limited to no correlation. Indicating that other factors beyond staging can mediate the risk of recurrence for colorectal cancer patients. Our causal modeling approach suggests that the models are able to learn to measure the hidden variations in data, in other words, `unknown bias', and utilize it to improve prediction generalizability and efficiently handle distribution shifts between internal and external data. In particular, we observe that survival rates from Australia, Seattle, Mt. Sinai, and Access are significantly different ($p<0.1$) from the reference internal site  Ontario. Additionally, there is a positive correlation between the linear combination of center and stage and recurrence-free survival. The disparity is reflected in the models' performance, where the baseline models (Cox and DeepSurv) underperformed or overperformed on these sets. Our proposed architecture demonstrates an overall improvement in both internal and external datasets. We observe a significant improvement in the risk prediction on the three external datasets without utilizing fine-tuning or data harmonization techniques. Our ablation study demonstrated that by learning the latent features with auxiliary losses based on potential bias factors, an improvement in model predictions can be obtained. Finally, incorporating the latent shift adjustment further guarantees the stability of model predictions in a new domain. 

The proposed framework is an adaption of the unsupervised latent distribution shift method, where we introduce deep latent space features and a domain adjustment factor. We also extend the framework for the prognosis of recurrence-free survival for colorectal cancer patients using quantitative histopathology features. Though detection and interpretation of `unknown bias' is still an unsolved challenge, our proposed solution estimates the bias via the proxy and concept variable and reduces the bias to improve AI model generalizability. This framework could be extended to other applications, such as breast cancer risk prediction and chest x-ray pathology detection, where it is possible to incur both domain and label shifts. The methodology could assist research in moving from a single source of the biasing attributes to tackle the true distribution shift by using the population latent shift.   

\noindent \textit{Limitation}: The study has several limitations. First, the causal survival framework requires the availability of two mediating concepts $C$ and of a proxy variable $W$ at training time.
These measures might not be readily available for other studies, or they may not satisfy all the assumptions described in the framework. Another limitation is the quality of the auxiliary variables. In other studies, the variables may not be as easily learnable, producing an unreliable network. Furthermore, the causal assumptions are typically not testable as $U$ is not observed. Second, we validated the model on the quantified histopathology features, but ideally, the paradigm can also be used on the raw image data. Third, we only observed a moderate improvement in performance due to the fact that the slides are scanned and digitized using a standard protocol, reducing variations between the scanned slides within CCFR. Furthermore, manual annotation variations were reduced in our data by having a single expert gastrointestinal pathologist drawing the tumor boundary. We believe that a scenario where multiple sites contribute to clinically scanned slides without a common protocol will result in site-specific variations amplifying biases. In such a case, our proposed method will provide better performance over baseline survival models.

 
