# Supplementary material for: Causal debiasing for unknown bias in histopathology—A colon cancer use case
Source: PLoS One. 2024 Nov 22;19(11):e0303415. doi: 10.1371/journal.pone.0303415 (PMC11584097; doi:10.1371/journal.pone.0303415)
Supplement: S1 Data — (ZIP) [file pone.0303415.s001.zip › rlcorrea_ColonCausal_PlosOne-2/model_architecture_diagram.tex]

\begin{figure}[htb!]
    \centering
    \begin{subfigure}[b]{0.4\textwidth}
         \centering
         %\includegraphics[width=\textwidth]{causal_diagram.png}
     \end{subfigure}
     \begin{subfigure}[b]{0.5\textwidth}
         \centering
        % \includegraphics[width=\textwidth]{fair_risk_model.png}
     \end{subfigure}
    \caption{Causal modeling framework: (left) latent shift assumption and causal relations; (right) proposed model diagram demonstrates 3 main components of the model. A) learns a latent representation capturing task relevant information alongside  proxy information. B) Attempts to infer the latent variables directly from the input features. C) A risk estimation model is trained, predictions are modified using the latent estimates}
    \label{fig:architecture}
\end{figure}
