# Supplementary material for: Causal debiasing for unknown bias in histopathology—A colon cancer use case
Source: PLoS One. 2024 Nov 22;19(11):e0303415. doi: 10.1371/journal.pone.0303415 (PMC11584097; doi:10.1371/journal.pone.0303415)
Supplement: S1 Data — (ZIP) [file pone.0303415.s001.zip › rlcorrea_ColonCausal_PlosOne-2/supplement.tex]

\newpage 

\section*{Supplemental Material}


\subsubsection*{Latent Adaptation}
Prediction of the likelihood ratio $\frac{Q(U)}{P(U)}$ follows the procedure introduced by lipton et al. \cite{lipton_detecting_2018} and used by Alabdulmhsin et. al.\cite{alabdulmohsin2023adapting}. Their procedure leverages equation \ref{eq:latent_shift_relation} derived from the causal graph to estimate the likelihood ratio.  The latent predictor provides us  with probabilities $P(U=i|x_k)$ where i ranges from 1 to 10 and $x_{k}$ encompass samples in our validation set. The mean predictions of the latent classifier provides the term $\frac{q(x_{i})}{p(x_{i})}$. These inverse of the matrix $P(U|X)$ is then multiplied by the average prediction in the target domain to obtain the estimate for the vector $\frac{P(\Tilde{U}=i)}{Q(\Tilde{U}=i}$. The likelihood ratio and target latent predictions are linked together through the causal graph where Alabdulmhsin et. al. derived equation \ref{eq:latent_shift_relation}.

\begin{gather}
   \begin{bmatrix} 
   \frac{q(x_1)}{p(x_1)} \\
   \frac{q(x_2)}{p(x_2)} \\
   \vdots\\ 
   \frac{q(x_k)}{p(x_k)} \\
   \end{bmatrix} 
   = \begin{bmatrix}
   p(\Tilde{U}=1|x_{1})  & p(\Tilde{U}=2|x_{1})  & \dots & p(\Tilde{U}=k| x_{1}) \\
   p(\Tilde{U}=1|x_{2})  & p(\Tilde{U}=2|x_{2})  & \dots & p(\Tilde{U}=k| x_{2}) \\ 
   \vdots  & \ddots  &  & \vdots \\ 
   p(\Tilde{U}=1|x_{k})  & p(\Tilde{U}=2|x_{k})  & \dots & p(\Tilde{U}=k| x_{k}) \\ 
   \end{bmatrix}
   \begin{bmatrix}
      \frac{q(\Tilde{U}=1)}{p(\Tilde{U}=1)}  \\
      \frac{q(\Tilde{U}=2)}{p(\Tilde{U}=2)}  \\ 
      \vdots \\ 
      \frac{q(\Tilde{U}=k)}{p(\Tilde{U}=k)}  \\ 
   \end{bmatrix}
   \label{eq:latent_shift_relation}
\end{gather}
