# Supplementary material for: Causal debiasing for unknown bias in histopathology—A colon cancer use case
Source: PLoS One. 2024 Nov 22;19(11):e0303415. doi: 10.1371/journal.pone.0303415 (PMC11584097; doi:10.1371/journal.pone.0303415)
Supplement: S1 Data — (ZIP) [file pone.0303415.s001.zip › rlcorrea_ColonCausal_PlosOne-2/main.tex]

%% 
%% Copyright 2019-2020 Elsevier Ltd
%% 
%% This file is part of the 'CAS Bundle'.
%% --------------------------------------
%% 
%% It may be distributed under the conditions of the LaTeX Project Public
%% License, either version 1.2 of this license or (at your option) any
%% later version.  The latest version of this license is in
%%    http://www.latex-project.org/lppl.txt
%% and version 1.2 or later is part of all distributions of LaTeX
%% version 1999/12/01 or later.
%% 
%% The list of all files belonging to the 'CAS Bundle' is
%% given in the file `manifest.txt'.
%% 
%% Template article for cas-sc documentclass for 
%% double column output.

%\documentclass[a4paper,fleqn,longmktitle]{cas-sc}
\documentclass[a4paper,fleqn]{cas-sc}
\renewcommand{\printorcid}{}
%\usepackage{biblatex}
\usepackage{multirow}
\usepackage{float}
\usepackage{colortbl} 
\usepackage{caption}
\usepackage{subcaption}
\usepackage[numbers]{natbib}
\usepackage{graphicx}
\usepackage{amsmath}
\usepackage{soul}
\newcommand{\nedit}[1]{\colorbox{yellow}{#1}}

\begin{document}
%\addbibresource{casRefs.bib}
\let\WriteBookmarks\relax
\def\floatpagepagefraction{1}
\def\textpagefraction{.001}


% Short author
%\shortauthors{Correa-Medero et. al.}

% Main title of the paper
\title [mode = title]{Causal Debiasing for Unknown Bias in Histopathology - A Colon Cancer Use Case }                      


\author[1,2]{Ramón L. Correa-Medero}

% Email id of the first author
\ead{rlcorrea@asu.edu}

%  Credit authorship
\credit{Conceptualization of this study, Methodology, Software}


\author%
[3]
{Rish Pai}
\ead{pai.rish@mayo.edu}


\author%
[3]
{Kingsley Ebare}
\ead{ebare.kingsley@mayo.edu}

\author%
[4, 5,14]
{Daniel D. Buchanan}
\ead{daniel.buchanan@unimelb.edu.au}

\author[5,15]{Mark A. Jenkins}\ead{melbourne}
\author[6,9]{Amanda I. Phipps}\ead{aphipps@fredhutch.org}
\author[6,9]{Polly A. Newcomb}\ead{pnewcomb@fredhutch.org}
\author[7,12,13]{Steven Gallinger}\ead{Steven.Gallinger@uhn.ca}
\author[7,10,11]{Robert Grant}\ead{Robert.Grant@uhn.ca}
\author[8]{Loic Le marchand}\ead{loic@crch.hawaii.edu}
\author[1,2]{Imon Banerjee}
\ead{banerjee.imon@mayo.edu}


% Address/affiliation
\affiliation[1]{organization={School of Computing And Augmented Intelligence Arizona State University},
    city={Phoenix},
    % citysep={}, % Uncomment if no comma needed between city and postcode
    state={Arziona},
    country={U.S.A}}
% Address/affiliation
\affiliation[2]{organization={Mayo Clinic Arizona Department of Radiology},
    % addressline={}, 
    city={Phoenix},
    % citysep={}, % Uncomment if no comma needed between city and postcode
    state={Arziona},
    country={USA} } 

\affiliation[3]{organization={Department Of Pathology Mayo Clinic Arizona},
city={Phoenix},
    state={Arizona},
    country={USA}}
\affiliation[4]{organization={Colorectal Oncogenomics Group, Department of Clinical Pathology, The
University of Melbourne, 
},
 city={ Victoria},
country={Australia}
}

\affiliation[5]{organization={University of Melbourne Centre for Cancer Research, Victorian
Comprehensive Cancer Centre 
},
 city={ Victoria},
    % citysep={}, % Uncomment if no comma needed between city and postcode
    country={Australia}}
\affiliation[6]{
organization={Public Health Sciences Division,Fred Hutchinson Cancer Center},
addressline={100 Fairview Ave N},
city={Seattle},
state={Washington},
country={USA}
}

\affiliation[7]{
organization={Lunenfeld-Tanenbaum Research Institute, Sinai Health System},
city={Toronto},
state={Ontario},
country={Canada} }
\affiliation[8]{
organization={Department of Epidemiology, University of Hawaii}, 
city={Honolulu},
state={Hawaii},
country={USA}
}{}
%, Seattle, Washington
\affiliation[9]{
organization={Department of Epidemiology, University of Washington},
city={Seattle},
state={Washington},
country={USA}
}
%, Sinai Health System, Toronto, Ontario, Canada
\affiliation[10]{
organization={Vector Institute},
city={Toronto},
state={Ontario},
country={Canada}
}
\affiliation[11]{
organization={Division of Medical Oncology and Hematology, Princess Margaret Cancer Centre},
city={Toronto},
state={Ontario},
country={Canada}
} 
\affiliation[12]{
organization={Ontario Institute for Cancer Research},
city={Toronto},
state={Ontario},
country={Canada}
} 
\affiliation[13]{
organization={Hepatobiliary Pancreatic Surgical Oncology Program, University Health Network},
city={Toronto},
state={Ontario},
country={Canada}
}
\affiliation[14]{organization={Genomic Medicine and Family Cancer Clinic, Royal Melbourne Hospital},
city={parkville},
state={Victoria},
country={Australia}
}

\affiliation[15]{
organization={Centre for Epidemiology and Biostatistics, Melbourne School of Population and Global Health},
city={Carlton} ,
state={Victoria},
country={Australia},
}
\affiliation[#]{organization={Corresponding author: Imon Banerjee}, email = {Banerjee.Imon@mayo.edu}
}


% Here goes the abstract
\begin{abstract}
Advancement of AI has opened new possibility for accurate diagnosis and prognosis using digital histopathology slides which not only saves hours of expert effort but also makes the estimation more standardized and accurate. However, preserving the AI model performance on the external sites is an extremely challenging problem in the histopathology domain which is primarily due to the difference in data acquisition and/or sampling bias. Although, AI models can also learn spurious correlation, they provide unequal performance across validation population. While it is crucial to detect and remove the bias from the AI model before the clinical application, the cause of the bias is often \textit{unknown}. We proposed a \textit{Causal Survival model} that can reduce the effect of unknown bias by leveraging the causal reasoning framework. We use the model to predict recurrence-free survival for the colorectal cancer patients using quantitative histopathology features from seven geographically distributed sites and achieve equalized performance compared to the baseline traditional Cox Proportional Hazards and DeepSurvival model. Through ablation study, we demonstrated benefit of novel addition of latent probability adjustment and auxiliary losses. Although detection of cause of unknown bias is unsolved, we proposed a causal debiasing solution to reduce the bias and improve the AI model generalizibility on the histopathology domain across sites. Open-source codebase for the model training can be accessed from \url{https://github.com/ramon349/fair_survival.git}
\end{abstract}

% Use if graphical abstract is present
% \begin{graphicalabstract}
% \includegraphics{figs/grabs.pdf}
% \end{graphicalabstract}

% Keywords
% Each keyword is seperated by \sep
\begin{keywords}
Debiased Survival Analysis,  Colon Cancer,  Causal Analysis, domain shift, Prognosis
\end{keywords}
\maketitle


\section{Introduction}
\input{introduction}
\section{Methods}
\input{methods}
\section{Results}
\input{results}

\section{Discussion}
\input{discussion}
%\section{Bibliography}


%\printcredits
% Loading bibliography database
\bibliographystyle{model1-num-names.bst}
\bibliography{casRefs}

%\input{supplement_body/supplement}


%\vskip3pt


\end{document}
