# Supplementary material for: Causal debiasing for unknown bias in histopathology—A colon cancer use case
Source: PLoS One. 2024 Nov 22;19(11):e0303415. doi: 10.1371/journal.pone.0303415 (PMC11584097; doi:10.1371/journal.pone.0303415)
Supplement: S1 Data — (ZIP) [file pone.0303415.s001.zip › rlcorrea_ColonCausal_PlosOne-2/data_description.tex]

% Please add the following required packages to your document preamble:
% \usepackage{multirow}
% \usepackage{graphicx}
\begin{table}[h!]
\centering
\caption{Description of the dataset - shows the characteristics of both internal and external datasets. \label{tab:dataset}}
\resizebox{\textwidth}{!}{%
\begin{tabular}{|c|cccccc|}
\hline
\textbf{} &
  \multicolumn{6}{c|}{\textbf{Grouped by Data Split}} \\ \hline
\textbf{} &
  \multicolumn{1}{c|}{\textbf{}} &
  \multicolumn{1}{c|}{\textbf{Overall}} &
  \multicolumn{1}{c|}{\textbf{external-test}} &
  \multicolumn{1}{c|}{\textbf{internal-test}} &
  \multicolumn{1}{c|}{\textbf{internal-train}} &
  \textbf{internal-val} \\ \hline
n &
  \multicolumn{1}{c|}{--} &
  \multicolumn{1}{c|}{3411} &
  \multicolumn{1}{c|}{946} &
  \multicolumn{1}{c|}{766} &
  \multicolumn{1}{c|}{1456} &
  243 \\ \hline
\multirow{8}{*}{center, n (\%)} &
  \multicolumn{1}{c|}{ACCESS} &
  \multicolumn{1}{c|}{128 (3.8)} &
  \multicolumn{1}{c|}{128 (13.5)} &
  \multicolumn{1}{c|}{--} &
  \multicolumn{1}{c|}{--} &
   \\ \cline{2-7} 
 &
  \multicolumn{1}{c|}{Mt. Sinai} &
  \multicolumn{1}{c|}{361 (10.6)} &
  \multicolumn{1}{c|}{361 (38.2)} &
  \multicolumn{1}{c|}{--} &
  \multicolumn{1}{c|}{--} &
   \\ \cline{2-7} 
 &
  \multicolumn{1}{c|}{UPMC} &
  \multicolumn{1}{c|}{457 (13.4)} &
  \multicolumn{1}{c|}{457 (48.3)} &
  \multicolumn{1}{c|}{--} &
  \multicolumn{1}{c|}{--} &
   \\ \cline{2-7} 
 &
  \multicolumn{1}{c|}{Australia} &
  \multicolumn{1}{c|}{233 (6.8)} &
  \multicolumn{1}{c|}{--} &
  \multicolumn{1}{c|}{75 (9.8)} &
  \multicolumn{1}{c|}{136 (9.3)} &
  22 (9.1) \\ \cline{2-7} 
 &
  \multicolumn{1}{c|}{Hawaii} &
  \multicolumn{1}{c|}{37 (1.1)} &
  \multicolumn{1}{c|}{--} &
  \multicolumn{1}{c|}{8 (1.0)} &
  \multicolumn{1}{c|}{25 (1.7)} &
  4 (1.6) \\ \cline{2-7} 
 &
  \multicolumn{1}{c|}{Mayo} &
  \multicolumn{1}{c|}{561 (16.4)} &
  \multicolumn{1}{c|}{--} &
  \multicolumn{1}{c|}{182 (23.8)} &
  \multicolumn{1}{c|}{326 (22.4)} &
  53 (21.8) \\ \cline{2-7} 
 &
  \multicolumn{1}{c|}{Ontario} &
  \multicolumn{1}{c|}{1118 (32.8)} &
  \multicolumn{1}{c|}{--} &
  \multicolumn{1}{c|}{347 (45.3)} &
  \multicolumn{1}{c|}{657 (45.1)} &
  114 (46.9) \\ \cline{2-7} 
 &
  \multicolumn{1}{c|}{Seattle} &
  \multicolumn{1}{c|}{516 (15.1)} &
  \multicolumn{1}{c|}{--} &
  \multicolumn{1}{c|}{154 (20.1)} &
  \multicolumn{1}{c|}{312 (21.4)} &
  50 (20.6) \\ \hline
\multirow{3}{*}{Stage, n (\%)} &
  \multicolumn{1}{c|}{1} &
  \multicolumn{1}{c|}{689 (20.2)} &
  \multicolumn{1}{c|}{209 (22.1)} &
  \multicolumn{1}{c|}{151 (19.7)} &
  \multicolumn{1}{c|}{278 (19.1)} &
  51 (21.0) \\ \cline{2-7} 
 &
  \multicolumn{1}{c|}{2} &
  \multicolumn{1}{c|}{1364 (40.0)} &
  \multicolumn{1}{c|}{376 (39.7)} &
  \multicolumn{1}{c|}{292 (38.1)} &
  \multicolumn{1}{c|}{601 (41.3)} &
  95 (39.1) \\ \cline{2-7} 
 &
  \multicolumn{1}{c|}{3} &
  \multicolumn{1}{c|}{1358 (39.8)} &
  \multicolumn{1}{c|}{361 (38.2)} &
  \multicolumn{1}{c|}{323 (42.2)} &
  \multicolumn{1}{c|}{577 (39.6)} &
  97 (39.9) \\ \hline
Time to event, mean (SD) &
  \multicolumn{1}{c|}{} &
  \multicolumn{1}{c|}{42.2 (20.7)} &
  \multicolumn{1}{c|}{38.3 (22.2)} &
  \multicolumn{1}{c|}{43.9 (19.9)} &
  \multicolumn{1}{c|}{43.8 (19.9)} &
  42.5 (20.3) \\ \hline
\end{tabular}%
}
\end{table}
