# Supplementary material for: Causal debiasing for unknown bias in histopathology—A colon cancer use case
Source: PLoS One. 2024 Nov 22;19(11):e0303415. doi: 10.1371/journal.pone.0303415 (PMC11584097; doi:10.1371/journal.pone.0303415)
Supplement: S1 Data — (ZIP) [file pone.0303415.s001.zip › rlcorrea_ColonCausal_PlosOne-2/make_ablation_study_table.tex]

% Please add the following required packages to your document preamble:
% \usepackage{graphicx}
\begin{table}[]
\centering
\caption{Configuration of ablation study. Removed components of the causal survival model is marked as X. Performance measured as C-index with 95\% confidence interval.}
\label{tab:ablation_configuration}
\resizebox{\textwidth}{!}{%
\begin{tabular}{|c|c|c|c|c|}
\hline
\begin{tabular}[c]{@{}c@{}}Latent Shift \\ Probability Adjustment\end{tabular} &
  \begin{tabular}[c]{@{}c@{}}Infer Using \\ Latent Variable\end{tabular} &
  \begin{tabular}[c]{@{}c@{}}Infer using \\ Quant CRC Features\end{tabular} &
  \begin{tabular}[c]{@{}c@{}}Internal-Test \\ Concordance Index\end{tabular} &
  \begin{tabular}[c]{@{}c@{}}External Test \\ Concordance Index\end{tabular} \\ \hline
X &   &   & 0.712 (0.694,0.73)                       & 0.691 (0.669,0.713)                      \\ \hline
  & X &   & \multicolumn{1}{r|}{0.538 (0.513,0.562)} & 0.486 (0.462,0.51)                       \\ \hline
  &   & X & \multicolumn{1}{r|}{0.702 (0.683,0.721)} & \multicolumn{1}{r|}{0.686 (0.661,0.711)} \\ \hline
\end{tabular}%
}
\end{table}
