# Supplementary material for: Causal debiasing for unknown bias in histopathology—A colon cancer use case
Source: PLoS One. 2024 Nov 22;19(11):e0303415. doi: 10.1371/journal.pone.0303415 (PMC11584097; doi:10.1371/journal.pone.0303415)
Supplement: S1 Data — (ZIP) [file pone.0303415.s001.zip › rlcorrea_ColonCausal_PlosOne-2/results.tex]

Feature correlation was measured using the Pearson correlation coefficient to find a link between center and survival as a potential source of bias. Figure~\ref{fig:pathology_feature_corrrelation} shows the pair-wise Pearson correlation coefficient values between QuantCRC features, stage, center, and recurrence. As we can observe, individual features do not have a high correlation ($>0.5$) with recurrence ($Y$); however, stroma and tumor bed-related features are highly correlated among themselves and also moderately correlated with center and stage. Interestingly, a combination of center and stage increase the correlation with the target recurrence $Y$, which follows our hypothesis that the unobserved variable ($U$) that affects the outcome ($Y$) can be estimated from the stage ($C$) and center ($W$). 

\input{correlation_plot}

As a baseline, we compared our proposed model performance against the traditional Cox Proportional Hazard (CPH) model trained using the lifelines package~\cite{davidson2019lifelines} and DeepSurv model~\cite{katzman2018deepsurv} - a multi-layer deep neural network with hazard loss. Model evaluation was done by measuring the concordance index of the model's risk score at 60 months, comparing the ranking of at-risk patients adequately. The 95\% confidence interval was obtained for all the model performances using the autobootstraping. Overall and site-based performance is presented in Table~\ref{tab:results_concordance}. 

\input{results_overall}

Overall, the CPH baseline (CI internal: 0.696, external:0.698) and Causal Survival (CI internal:0.702, external:0.699) models achieve comparable performance on the overall internal and external test sets while DeepSurv performance is consistently lower with higher variability. However, the performance differences between the sites are significant in the baseline Cox model, e.g., the C-index for Seattle is 0.727, and for Australia is 0.644. While maintaining the overall performance, the Causal survival model reduces the disparities between the site performance, e.g., the C-index for Seattle is 0.737, and for Australia is 0.673. Similar results can be observed for the external dataset, such as that the causal survival model improved the performance of all the sites, including ACCESS. 

\input{make_time_auc_plot}

In Figure~\ref{fig:AUC_over_time}, we represent comparative performance between the models in terms of the area under the operating characteristics curve (AUROC) at different time intervals. Causal survival model performance is consistently better for all the time points on the internal dataset, except two months, which has the lowest rate of recurrence. A similar consistent performance boost was observed for the external data for predicting short-term as well as long-term recurrence. On the external data, causal survival model has a huge performance boost over DeepSurv ($\approx 5\%$ AUC). 


%\input{figures/figure_source/make_subplot_boxplots}
\subsection{Ablation}
To demonstrate the efficacy of our proposed adaptation of the causal domain adaptation framework, the modularized framework allows us to evaluate the effect of key modules on the final predictions. Table~\ref{tab:ablation_configuration} highlights the ablation performance for different configurations.

\noindent i. \textit{Removal of Latent Shift Adjustment (dropped module C)}: First, we remove the proposed domain adjustment component from module C, i.e. $P(U)/Q(U)$ and evaluate the performance on the internal and external test data. As expected, the removal of latent shift domain adjustment actually improved the performance on the internal data ($P$) but dropped the performance on the external test ($Q$). This shows the fact that the proposed latent shift adjustment helps to improve the generalizability of the model on the external data.  

\noindent ii. \textit{Infer only using Latent Variable (dropped module B and C)}: As the second experiment, we only use the latent variable derived by module A and pass it through hazard layer to compute the survival risk. The performance of the model remains high in the internal test, which demonstrates the latent features from the encoder are able to capture task-relevant correlations. Given the latent estimation head and the adjustment parameter for the domain $P$ are missing, the performance dropped on the external datasets.

\noindent iii. \textit{Infer only using QuantCRC features (dropped modules A, B, and C)}: In the final experiment, we only used the QuantCRC features. We observed that the model performance decreased to be in range with the Deepsurv model in the internal test set. Performance on the external set Drops to the lowest amongst all models. Suggesting the predictive power of the latent features adjusted based on proxy and concept is essential for proper risk prediction. 
\input{make_ablation_study_table}
