# Supplementary material for: Causal debiasing for unknown bias in histopathology—A colon cancer use case
Source: PLoS One. 2024 Nov 22;19(11):e0303415. doi: 10.1371/journal.pone.0303415 (PMC11584097; doi:10.1371/journal.pone.0303415)
Supplement: S1 Data — (ZIP) [file pone.0303415.s001.zip › rlcorrea_ColonCausal_PlosOne-2/results_overall.tex]

% Please add the following required packages to your document preamble:
% \usepackage{multirow}
% \usepackage{graphicx}
\begin{table}[htb!]
\centering
\caption{Performance of the models on the internal and external test sets in-terms of C-index. 95\% confidence interval is calculated using auto-bootstraping. \textbf{Bold} front represents optimal performance.}
\label{tab:results_concordance}
\resizebox{0.7\textwidth}{!}{%
\begin{tabular}{|cc|c|c|c|}
\hline
\multicolumn{1}{|c|}{\textbf{Data}}            & \textbf{Center} & \textbf{Baseline(Cox Model)}   & \textbf{DeepSurv}   & \textbf{Causal Survival}        \\ \hline
\multicolumn{1}{|c|}{\multirow{4}{*}{Internal}} & Australia       & 0.644 (0.601,0.686) & 0.641 (0.598,0.684) & \textbf{0.673 (0.636,0.71)}  \\ \cline{2-5} 
\multicolumn{1}{|c|}{}   & Mayo        & 0.703 (0.651,0.754)          & 0.734 (0.686,0.782)          & \textbf{0.736 (0.682,0.79)}  \\ \cline{2-5} 
\multicolumn{1}{|c|}{}   & Ontario     & \textbf{0.658 (0.630,0.685)} & 0.609 (0.582,0.637)          & 0.640 (0.611,0.67)           \\ \cline{2-5} 
\multicolumn{1}{|c|}{}   & Seattle     & 0.727 (0.648,0.807)          & \textbf{0.775 (0.704,0.847)} & 0.737 (0.660,0.813)          \\ \hline
\multicolumn{1}{|c|}{\multirow{3}{*}{External}} & ACCESS          & 0.643 (0.550,0.736) & 0.632 (0.532,0.732) & \textbf{0.660 (0.571,0.749)} \\ \cline{2-5} 
\multicolumn{1}{|c|}{}   & Mt. Sinai   & \textbf{0.698 (0.666,0.73)}  & 0.661 (0.629,0.693)          & 0.684 (0.653,0.714)          \\ \cline{2-5} 
\multicolumn{1}{|c|}{}   & UPMC        & 0.711 (0.689,0.734)          & 0.675 (0.648,0.703)          & \textbf{0.716 (0.692,0.739)} \\ \hline
\multicolumn{2}{|c|}{Overall Internal} & 0.696 (0.677,0.714)          & 0.687 (0.665,0.708)          & \textbf{0.702 (0.683,0.72)}  \\ \hline
\multicolumn{2}{|c|}{Overall External} & 0.698 (0.675,0.721)          & 0.651 (0.626,0.676)          & \textbf{0.699 (0.675,0.723)} \\ \hline
\end{tabular}%
}
\end{table}
