# Supplementary material for: Causal debiasing for unknown bias in histopathology—A colon cancer use case
Source: PLoS One. 2024 Nov 22;19(11):e0303415. doi: 10.1371/journal.pone.0303415 (PMC11584097; doi:10.1371/journal.pone.0303415)
Supplement: S1 Data — (ZIP) [file pone.0303415.s001.zip › rlcorrea_ColonCausal_PlosOne-2/introduction.tex]

Definitive diagnosis of tissue lesions often requires the use of histopathology analysis. Digitization of standard tissue glass slides into Whole Slide Images (WSIs) has opened a new possibility for the use of advanced computer vision techniques not only for diagnosis but also for prognosis of advanced diseases~\cite{ashman2022whole, madabhushi2016image}.  Colorectal cancer is particularly challenging as highly complex image appearance often results in uncertain prognosis.  \cite{bousis2023role}. It thus serves as the ultimate use case for computer vision, where an artificial intelligence (AI) model can be trained to learn patterns indicative of poor prognosis. Pai et al. developed an AI-based model to reliably stratify colon cancer samples by their risk for recurrence better than using standard risk factors. \cite{pai_quantitative_2022}. Introducing potential for AI models to improve the workloads of human pathologists. Such models can even be applied to other populations where the availability of expert pathologists may be limited~\cite{madabhushi2016image}. 


Deployment of AI models depends on the validation of model performance on external datasets\cite{zhang2021understanding}. However, the accuracy of the model is often significantly degraded on external datasets, as reported by many studies in the literature. Drops in performance are usually found to be caused by models being biased to spurious patterns in the training data~\cite{banerjee2023shortcuts}. As a result, many machine learning methods are unsuccessful when applied to data  from unseen hospital sites despite achieving promising results on their development dataset. In addition, disparities in model predictions can reflect and thus propagate existing health disparities among underrepresented populations~\cite{seyyed2021underdiagnosis}. In a recent study, Howard et al.~\cite{howard2021impact} reported that some models trained on TCGA datasets use detected source site information to predict prognosis or mutation states. Such performance could be based on the fact that the distribution of clinical information, such as survival and gene expression patterns, significantly differs among the samples provided by various laboratories. Many authors~\cite{komura2018machine} considered differences in slide staining as a primary factor for the imaging bias and tried to solve it by color augmentation and stain-normalization~\cite{reinhard2001color, macenko2009method, tellez2018whole}. In addition to acquisition-specific bias, such as scanner configuration and noise, stain variation, and artifacts, bias may exist in the targeted population. For example, Zech et.al.~\cite{zech2018variable} showed that AI can diagnose pneumonia from radiology images, but it uses radiographic markers used in portable intensive care unit scanners as surrogates. Similarly, Rueckel et al. found a pneumothorax detection model that used shortcuts based on inserted chest tubes~\cite{rueckel2020impact}. It has also been observed that imaging AI models learn spurious age, sex, and race correlations from images when trained for seemingly unrelated tasks~\cite{gichoya2022ai}. More concerning direction, studies have shown AI imaging models demonstrate bias against historically underserved subgroups of age, sex, and race in disease diagnosis~\cite{seyyed2020chexclusion}.


Given the complexity of data collection and the risk of associated bias, a significant amount of work has been done to solve bias using computational techniques ~\cite{correa2022systematic}. Bias mitigation techniques focus on the explicit use of target biasing attributes to reduce disparities. However, this also serves as a limiting factor, given that the biasing variable must be known and made available for the development of a new model. Targeting one particular attribute leads to another challenge known as the "whack-a-mole" phenomenon, where other biasing attributes are then enhanced, restarting the cycle \cite{li_whac__mole_2023}. 

Computational approaches view generalization as two possible types of data shift. Domain shift sees the distribution of input features to models change across dataset sites. This could be due to differences in staining or different acquisition devices. Label shift, on the other hand, is a change in the labels with the same image appearance. We observed this event where different institutions/professionals disagreed on labeling a slide as either stage 2 or stage 3, subtle differences that impact model performance. 

Alabdoulmohsin et al. proposed that the key challenge to generalization across sites is a mixture of domain and label shift, making the use of only one technique suboptimal. This work discusses how the dual domain and label shift is caused by a change in the latent population. This latent population is present across all data sites; however, its occurrence across domains is shifted such that the relationship between patients and diseases is changed. The main challenge is thus to identify this latent population in order to leverage existing adaptation techniques. Their group introduced a causal analysis framework where this hidden population captured by hidden variable $U$ can be learned from the data should several additional proxy variables be available. The causal diagram in Figure\ref{fig:architecture} demonstrates the relationship between the hidden variable $U$, the task variable $Y$, and the image feature $X$. Two additional variables, proxy $W$ and $C$, are introduced to better estimate the hidden variable $U$. The variable $C$ is a concept variable following the work of Koh et al \cite{koh_concept_2020}. Concepts are used to guide a model in learning feature representations directly related to the main task through auxiliary training tasks. The proxy variable $W$, identified by researchers, provides a potential glimpse into the hidden population in the data and is used to guide the learning of the latent population. The group proposed a methodology to learn the hidden population indicator and used domain adaptation techniques to adapt the model to new populations, lessening the effect of the shift on the model performance. 

In this work, we propose a novel survival model by incorporating the concept of latent-shift to reduce the effect of unknown bias by treating the generalization as a domain adaptation problem. We followed Alabdulmohsin et al.~\cite{alabdulmohsin2023adapting} unsupervised domain adaptation technique to the latent distribution shifts, which generalize the standard settings of covariate and label shift of the domain. We leverage auxiliary data in the source domain in the form of tumor staging and hospital site information, a proxy for socioeconomic status, and apply it to derive an identification strategy for the optimal predictor under the target distribution.
