# Supplementary material for: Causal debiasing for unknown bias in histopathology—A colon cancer use case
Source: PLoS One. 2024 Nov 22;19(11):e0303415. doi: 10.1371/journal.pone.0303415 (PMC11584097; doi:10.1371/journal.pone.0303415)
Supplement: S1 Data — (ZIP) [file pone.0303415.s001.zip › rlcorrea_ColonCausal_PlosOne-2/casRefs.bib]

@article{howard2021impact,
  title="t",
  author="Howard, Frederick M and Dolezal, James and Kochanny, Sara and Schulte, Jefree and Chen, Heather and Heij, Lara and Huo, Dezheng and Nanda, Rita and Olopade, Olufunmilayo I and Kather, Jakob N and others",
  journal="Nature communications",
  volume="12",
  number="1",
  pages="4423",
  year="2021",
  publisher="Nature Publishing Group UK London"
}

@article{banerjee2023shortcuts,
  title={“Shortcuts” causing bias in radiology artificial intelligence: causes, evaluation and mitigation.},
  author={Banerjee, Imon and Bhattacharjee, Kamanasish and Burns, John L and Trivedi, Hari and Purkayastha, Saptarshi and Seyyed-Kalantari, Laleh and Patel, Bhavik N and Shiradkar, Rakesh and Gichoya, Judy},
  journal={Journal of the American College of Radiology},
  year={2023},
  publisher={Elsevier}
}

@article{ashman2022whole,
  title={Whole slide image data utilization informed by digital diagnosis patterns},
  author={Ashman, Kimberly and Zhuge, Huimin and Shanley, Erin and Fox, Sharon and Halat, Shams and Sholl, Andrew and Summa, Brian and Brown, J Quincy},
  journal={Journal of Pathology Informatics},
  volume={13},
  pages={100113},
  year={2022},
  publisher={Elsevier}
}

@article{zhang2021understanding,
  title={Understanding deep learning (still) requires rethinking generalization},
  author={Zhang, Chiyuan and Bengio, Samy and Hardt, Moritz and Recht, Benjamin and Vinyals, Oriol},
  journal={Communications of the ACM},
  volume={64},
  number={3},
  pages={107--115},
  year={2021},
  publisher={ACM New York, NY, USA}
}


@article{newcomb2007colon,
  title={Colon Cancer Family Registry: an international resource for studies of the genetic epidemiology of colon cancer},
  author={Newcomb, Polly A and Baron, John and Cotterchio, Michelle and Gallinger, Steve and Grove, John and Haile, Robert and Hall, David and Hopper, John L and Jass, Jeremy and Le Marchand, Loïc and others},
  journal={Cancer Epidemiology Biomarkers \& Prevention},
  volume={16},
  number={11},
  pages={2331--2343},
  year={2007},
  publisher={AACR}
}
@article{madabhushi2016image,
  title={Image analysis and machine learning in digital pathology: Challenges and opportunities},
  author={Madabhushi, Anant and Lee, George},
  journal={Medical image analysis},
  volume={33},
  pages={170--175},
  year={2016},
  publisher={Elsevier}
}

@article{bousis2023role,
  title={The role of deep learning in diagnosing colorectal cancer},
  author={Bousis, Dimitrios and Verras, Georgios-Ioannis and Bouchagier, Konstantinos and Antzoulas, Andreas and Panagiotopoulos, Ioannis and Katinioti, Anastasia and Kehagias, Dimitrios and Kaplanis, Charalampos and Kotis, Konstantinos and Anagnostopoulos, Christos-Nikolaos and others},
  journal={Gastroenterology Review/Przegl{\k{a}}d Gastroenterologiczny},
  volume={18},
  number={1},
  year={2023},
  publisher={Termedia}
}

@article{seyyed2021underdiagnosis,
  title={Underdiagnosis bias of artificial intelligence algorithms applied to chest radiographs in under-served patient populations},
  author={Seyyed-Kalantari, Laleh and Zhang, Haoran and McDermott, Matthew BA and Chen, Irene Y and Ghassemi, Marzyeh},
  journal={Nature medicine},
  volume={27},
  number={12},
  pages={2176--2182},
  year={2021},
  publisher={Nature Publishing Group US New York}
}

@article{komura2018machine,
  title={Machine learning methods for histopathological image analysis},
  author={Komura, Daisuke and Ishikawa, Shumpei},
  journal={Computational and structural biotechnology journal},
  volume={16},
  pages={34--42},
  year={2018},
  publisher={Elsevier}
}

@article{reinhard2001color,
  title={Color transfer between images},
  author={Reinhard, Erik and Adhikhmin, Michael and Gooch, Bruce and Shirley, Peter},
  journal={IEEE Computer graphics and applications},
  volume={21},
  number={5},
  pages={34--41},
  year={2001},
  publisher={IEEE}
}

@article{macenko2009method,
  title={A method for normalizing histology slides for quantitative analysis},
  author={Macenko, Marc and Niethammer, Marc and Marron, James S and Borland, David and Woosley, John T and Guan, Xiaojun and Schmitt, Charles and Thomas, Nancy E},
  journal={2009 IEEE international symposium on biomedical imaging: from nano to macro},
  pages={1107--1110},
  year={2009},
  organization={IEEE}
}

@article{tellez2018whole,
  title={Whole-slide mitosis detection in H\&E breast histology using PHH3 as a reference to train distilled stain-invariant convolutional networks},
  author={Tellez, David and Balkenhol, Maschenka and Otte-H{\"o}ller, Irene and van de Loo, Rob and Vogels, Rob and Bult, Peter and Wauters, Carla and Vreuls, Willem and Mol, Suzanne and Karssemeijer, Nico and others},
  journal={IEEE transactions on medical imaging},
  volume={37},
  number={9},
  pages={2126--2136},
  year={2018},
  publisher={IEEE}
}

@article{zech2018variable,
  title={Variable generalization performance of a deep learning model to detect pneumonia in chest radiographs: a cross-sectional study},
  author={Zech, John R and Badgeley, Marcus A and Liu, Manway and Costa, Anthony B and Titano, Joseph J and Oermann, Eric Karl},
  journal={PLoS medicine},
  volume={15},
  number={11},
  pages={e1002683},
  year={2018},
  publisher={Public Library of Science San Francisco, CA USA}
}

@article{rueckel2020impact,
  title={Impact of confounding thoracic tubes and pleural dehiscence extent on artificial intelligence pneumothorax detection in chest radiographs},
  author={Rueckel, Johannes and Trappmann, Lena and Schachtner, Balthasar and Wesp, Philipp and Hoppe, Boj Friedrich and Fink, Nicola and Ricke, Jens and Dinkel, Julien and Ingrisch, Michael and Sabel, Bastian Oliver},
  journal={Investigative Radiology},
  volume={55},
  number={12},
  pages={792--798},
  year={2020},
  publisher={LWW}
}

@article{davidson2019lifelines,
  title={lifelines: survival analysis in Python},
  author={Davidson-Pilon, Cameron},
  journal={Journal of Open Source Software},
  volume={4},
  number={40},
  pages={1317},
  year={2019}
}

@article{katzman2018deepsurv,
  title={DeepSurv: personalized treatment recommender system using a Cox proportional hazards deep neural network},
  author={Katzman, Jared L and Shaham, Uri and Cloninger, Alexander and Bates, Jonathan and Jiang, Tingting and Kluger, Yuval},
  journal={BMC medical research methodology},
  volume={18},
  pages={1--12},
  year={2018},
  publisher={Springer}
}

@article{gichoya2022ai,
  title={AI recognition of patient race in medical imaging: a modelling study},
  author={Gichoya, Judy Wawira and Banerjee, Imon and Bhimireddy, Ananth Reddy and Burns, John L and Celi, Leo Anthony and Chen, Li-Ching and Correa, Ramon and Dullerud, Natalie and Ghassemi, Marzyeh and Huang, Shih-Cheng and others},
  journal={The Lancet Digital Health},
  volume={4},
  number={6},
  pages={e406--e414},
  year={2022},
  publisher={Elsevier}
}

@inproceedings{seyyed2020chexclusion,
  title={CheXclusion: Fairness gaps in deep chest X-ray classifiers},
  author={Seyyed-Kalantari, Laleh and Liu, Guanxiong and McDermott, Matthew and Chen, Irene Y and Ghassemi, Marzyeh},
  booktitle={BIOCOMPUTING 2021: proceedings of the Pacific symposium},
  pages={232--243},
  year={2020},
  organization={World Scientific}
}

@article{correa2022systematic,
  title={A Systematic review of ‘Fair’AI model development for image classification and prediction},
  author={Correa, Ramon and Shaan, Mahtab and Trivedi, Hari and Patel, Bhavik and Celi, Leo Anthony G and Gichoya, Judy W and Banerjee, Imon},
  journal={Journal of Medical and Biological Engineering},
  volume={42},
  number={6},
  pages={816--827},
  year={2022},
  publisher={Springer}
}

@inproceedings{alabdulmohsin2023adapting,
  title={Adapting to latent subgroup shifts via concepts and proxies},
  author={Alabdulmohsin, Ibrahim and Chiou, Nicole and D’Amour, Alexander and Gretton, Arthur and Koyejo, Sanmi and Kusner, Matt J and Pfohl, Stephen R and Salaudeen, Olawale and Schrouff, Jessica and Tsai, Katherine},
  booktitle={International Conference on Artificial Intelligence and Statistics},
  pages={9637--9661},
  year={2023},
  organization={PMLR}
}


@article{pai2021development,
  title={Development and initial validation of a deep learning algorithm to quantify histological features in colorectal carcinoma including tumour budding/poorly differentiated clusters},
  author={Pai, Reetesh K and Hartman, Douglas and Schaeffer, David F and Rosty, Christophe and Shivji, Sameer and Kirsch, Richard and Pai, Rish K},
  journal={Histopathology},
  volume={79},
  number={3},
  pages={391--405},
  year={2021},
  publisher={Wiley Online Library}
}


@article{pai_quantitative_2022,
	title = {Quantitative {Pathologic} {Analysis} of {Digitized} {Images} of {Colorectal} {Carcinoma} {Improves} {Prediction} of {Recurrence}-{Free} {Survival}},
	volume = {163},
	issn = {00165085},
	url = {https://linkinghub.elsevier.com/retrieve/pii/S0016508522009519},
	doi = {10.1053/j.gastro.2022.08.025},
	language = {en},
	number = {6},
	urldate = {2023-07-24},
	journal = {Gastroenterology},
	author = {Pai, Reetesh K. and Banerjee, Imon and Shivji, Sameer and Jain, Suchit and Hartman, Douglas and Buchanan, Daniel D. and Jenkins, Mark A. and Schaeffer, David F. and Rosty, Christophe and Como, Julia and Phipps, Amanda I. and Newcomb, Polly A. and Burnett-Hartman, Andrea N. and Le Marchand, Loic and Samadder, Niloy J. and Patel, Bhavik and Swallow, Carol and Lindor, Noralane M. and Gallinger, Steven J. and Grant, Robert C. and Westerling-Bui, Thomas and Conner, James and Cyr, David P. and Kirsch, Richard and Pai, Rish K.},
	month = dec,
	year = {2022},
	pages = {1531--1546.e8},
	file = {Full Text:/Users/ramoncorrea/Zotero/storage/IZF5LQ6N/Pai et al. - 2022 - Quantitative Pathologic Analysis of Digitized Imag.pdf:application/pdf},
}


@misc{jang_categorical_2017,
	title = {Categorical {Reparameterization} with {Gumbel}-{Softmax}},
	url = {http://arxiv.org/abs/1611.01144},
	abstract = {Categorical variables are a natural choice for representing discrete structure in the world. However, stochastic neural networks rarely use categorical latent variables due to the inability to backpropagate through samples. In this work, we present an efficient gradient estimator that replaces the non-differentiable sample from a categorical distribution with a differentiable sample from a novel Gumbel-Softmax distribution. This distribution has the essential property that it can be smoothly annealed into a categorical distribution. We show that our Gumbel-Softmax estimator outperforms state-of-the-art gradient estimators on structured output prediction and unsupervised generative modeling tasks with categorical latent variables, and enables large speedups on semi-supervised classification.},
	urldate = {2024-07-02},
	publisher = {arXiv},
	author = {Jang, Eric and Gu, Shixiang and Poole, Ben},
	month = aug,
	year = {2017},
	note = {arXiv:1611.01144 [cs, stat]},
	keywords = {Computer Science - Machine Learning, Statistics - Machine Learning},
	file = {arXiv Fulltext PDF:/Users/ramoncorrea/Zotero/storage/QZ87YAER/Jang et al. - 2017 - Categorical Reparameterization with Gumbel-Softmax.pdf:application/pdf;arXiv.org Snapshot:/Users/ramoncorrea/Zotero/storage/JJPUGZHE/1611.html:text/html},
}


@misc{lipton_detecting_2018,
	title = {Detecting and {Correcting} for {Label} {Shift} with {Black} {Box} {Predictors}},
	url = {http://arxiv.org/abs/1802.03916},
	abstract = {Faced with distribution shift between training and test set, we wish to detect and quantify the shift, and to correct our classifiers without test set labels. Motivated by medical diagnosis, where diseases (targets) cause symptoms (observations), we focus on label shift, where the label marginal \$p(y)\$ changes but the conditional \$p(x{\textbar} y)\$ does not. We propose Black Box Shift Estimation (BBSE) to estimate the test distribution \$p(y)\$. BBSE exploits arbitrary black box predictors to reduce dimensionality prior to shift correction. While better predictors give tighter estimates, BBSE works even when predictors are biased, inaccurate, or uncalibrated, so long as their confusion matrices are invertible. We prove BBSE's consistency, bound its error, and introduce a statistical test that uses BBSE to detect shift. We also leverage BBSE to correct classifiers. Experiments demonstrate accurate estimates and improved prediction, even on high-dimensional datasets of natural images.},
	urldate = {2023-04-04},
	publisher = {arXiv},
	author = {Lipton, Zachary C. and Wang, Yu-Xiang and Smola, Alex},
	month = jul,
	year = {2018},
	note = {arXiv:1802.03916 [cs, stat]},
	keywords = {Computer Science - Artificial Intelligence, Computer Science - Machine Learning, Statistics - Machine Learning, Computer Science - Neural and Evolutionary Computing},
	file = {arXiv Fulltext PDF:/Users/ramoncorrea/Zotero/storage/6MR536G3/Lipton et al. - 2018 - Detecting and Correcting for Label Shift with Blac.pdf:application/pdf;arXiv.org Snapshot:/Users/ramoncorrea/Zotero/storage/IJAIPX79/1802.html:text/html},
}


@incollection{intro_surv,
	address = {Boston},
	edition = {Third Edition},
	title = {Chapter 23 - {An} {Introduction} to {Survival} {Analysis}},
	isbn = {978-0-12-382167-6},
	url = {https://www.sciencedirect.com/science/article/pii/B9780123821676000230},
	booktitle = {Principles and {Practice} of {Clinical} {Research} ({Third} {Edition})},
	publisher = {Academic Press},
	author = {Johnson, Laura Lee and Shih, Joanna H.},
	editor = {Gallin, John I. and Ognibene, Frederick P.},
	year = {2012},
	doi = {https://doi.org/10.1016/B978-0-12-382167-6.00023-0},
	pages = {285--293},
}


@article{c_index_intro,
	title = {A practical perspective on the concordance index for the evaluation and selection of prognostic time-to-event models},
	volume = {108},
	issn = {1532-0464},
	url = {https://www.sciencedirect.com/science/article/pii/S1532046420301246},
	doi = {https://doi.org/10.1016/j.jbi.2020.103496},
	journal = {Journal of Biomedical Informatics},
	author = {Longato, Enrico and Vettoretti, Martina and Camillo, Barbara Di},
	year = {2020},
	keywords = {Concordance index, Predictive modelling, Survival analysis, Time-to-event models},
	pages = {103496},
}


@misc{li_whac__mole_2023,
	title = {A {Whac}-{A}-{Mole} {Dilemma}: {Shortcuts} {Come} in {Multiples} {Where} {Mitigating} {One} {Amplifies} {Others}},
	shorttitle = {A {Whac}-{A}-{Mole} {Dilemma}},
	url = {http://arxiv.org/abs/2212.04825},
	urldate = {2024-04-15},
	publisher = {arXiv},
	author = {Li, Zhiheng and Evtimov, Ivan and Gordo, Albert and Hazirbas, Caner and Hassner, Tal and Ferrer, Cristian Canton and Xu, Chenliang and Ibrahim, Mark},
	month = mar,
	year = {2023},
	note = {arXiv:2212.04825 [cs]},
	keywords = {Computer Science - Computer Vision and Pattern Recognition},
	file = {arXiv Fulltext PDF:/Users/ramoncorrea/Zotero/storage/97FQNNS4/Li et al. - 2023 - A Whac-A-Mole Dilemma Shortcuts Come in Multiples.pdf:application/pdf;arXiv.org Snapshot:/Users/ramoncorrea/Zotero/storage/7JQPT5VP/2212.html:text/html},
}


@misc{koh_concept_2020,
	title = {Concept {Bottleneck} {Models}},
	url = {http://arxiv.org/abs/2007.04612},
	urldate = {2023-04-03},
	publisher = {arXiv},
	author = {Koh, Pang Wei and Nguyen, Thao and Tang, Yew Siang and Mussmann, Stephen and Pierson, Emma and Kim, Been and Liang, Percy},
	month = dec,
	year = {2020},
	note = {arXiv:2007.04612 [cs, stat]},
	keywords = {Computer Science - Machine Learning, Statistics - Machine Learning},
	file = {arXiv Fulltext PDF:/Users/ramoncorrea/Zotero/storage/9NS3CSWS/Koh et al. - 2020 - Concept Bottleneck Models.pdf:application/pdf;arXiv.org Snapshot:/Users/ramoncorrea/Zotero/storage/PHL6IXAF/2007.html:text/html;Full Text:/Users/ramoncorrea/Zotero/storage/2CJ6UAXU/Koh et al. - 2020 - Concept Bottleneck Models.pdf:application/pdf},
}
