# Supplementary material for: Causal debiasing for unknown bias in histopathology—A colon cancer use case
Source: PLoS One. 2024 Nov 22;19(11):e0303415. doi: 10.1371/journal.pone.0303415 (PMC11584097; doi:10.1371/journal.pone.0303415)
Supplement: S1 Data — (ZIP) [file pone.0303415.s001.zip › rlcorrea_ColonCausal_PlosOne-2/make_stage_wise_table.tex]

% Please add the following required packages to your document preamble:
% \usepackage{graphicx}
\begin{table}[]
\centering
\caption{Concordance index evaluated for internal and external datasets grouped by tumor staging}
\label{tab:stage_level_performance}
\resizebox{\textwidth}{!}{%
\begin{tabular}{|c|ccc|ccc|}
\hline
 & \multicolumn{3}{c|}{Internal Set} & \multicolumn{3}{c|}{External Set} \\ \hline
\textbf{Model Name} &
  \multicolumn{1}{c|}{\textbf{Stage 1}} &
  \multicolumn{1}{c|}{\textbf{Stage 2}} &
  \textbf{Stage 3} &
  \multicolumn{1}{c|}{\textbf{Stage 1}} &
  \multicolumn{1}{c|}{\textbf{Stage 2}} &
  \textbf{Stage 3} \\ \hline
Baseline &
  \multicolumn{1}{c|}{0.896 (0.859,0.933)} &
  \multicolumn{1}{c|}{\textbf{0.720 (0.707,0.732)}} &
  0.613 (0.599,0.626) &
  \multicolumn{1}{c|}{\textbf{0.732 (0.699,0.765)}} &
  \multicolumn{1}{c|}{0.674 (0.661,0.687)} &
  \textbf{0.623 (0.613,0.634)} \\ \hline
Deepsurv &
  \multicolumn{1}{c|}{\textbf{0.943 (0.935,0.951)}} &
  \multicolumn{1}{c|}{0.684 (0.669,0.7)} &
  0.615 (0.602,0.627) &
  \multicolumn{1}{c|}{0.574 (0.522,0.627)} &
  \multicolumn{1}{c|}{0.568 (0.552,0.584)} &
  0.597 (0.586,0.607) \\ \hline
Causal Survival &
  \multicolumn{1}{c|}{0.900 (0.887,0.914)} &
  \multicolumn{1}{c|}{0.708 (0.694,0.722)} &
  \textbf{0.622 (0.608,0.636)} &
  \multicolumn{1}{c|}{0.681 (0.644,0.717)} &
  \multicolumn{1}{c|}{\textbf{0.686 (0.672,0.7)}} &
  0.619 (0.609,0.628) \\ \hline
\end{tabular}%
}
\end{table}
