# Supplementary material for: Causal debiasing for unknown bias in histopathology—A colon cancer use case
Source: PLoS One. 2024 Nov 22;19(11):e0303415. doi: 10.1371/journal.pone.0303415 (PMC11584097; doi:10.1371/journal.pone.0303415)
Supplement: S1 Data — (ZIP) [file pone.0303415.s001.zip › rlcorrea_ColonCausal_PlosOne-2/methods.tex]

\subsection{Dataset}
The study population consisted of patients with colorectal carcinoma from the Colon Cancer Family Registry (CCFR, participating sites: Seattle, Australia, Mayo Clinic, Ontario, and Hawaii) as well as three sites external to the CCFR: University of Pittsburgh Medical Center (UPMC), Mount Sinai Hospital Toronto, and Seattle-Puget Sound (Access) Cancer Registry~\cite{newcomb2007colon}. The CCFR enrolled participants after colorectal carcinoma diagnosis with prospective follow-up. The UPMC and Mount Sinai cohorts consisted of consecutively resected colorectal carcinoma at these institutions between 2010 and 2015 and 2011 and 2016, respectively. The Seattle-Puget Sound Cancer Registry cohort has been previously described and consists of patients between 20 and 74 years of age diagnosed with CRC between 2016 and 2018. Recurrence was assessed by manual review of medical records and was available for 3,349 stage I–III CRCs with a median follow-up of 58 months. For the prognostic model training and external validation, the stage I–III CCFR CRCs with recurrence data (n = 2,411) formed the internal cohort, and the UPMC, Mount Sinai, and Seattle-Puget CRCs (n = 938) formed the external validation cohort. This study was approved by the Mayo Clinic institutional review board (IRB 806-96 and 18-11309). The data was available to the research team on Jan 14, 2019. No patients were involved in any part of the study, including concept and study design, data collection, analysis and interpretation, drafting of the manuscript, and critical revision.

Table~\ref{tab:dataset} shows the center, disease, and demographic characteristics of train, validation, and test sets that were randomly selected. Figure~\ref{fig:survival} shows the survival data for both internal and external sites Difference in survival rates between populations was measured using the log-rank test, a metric which quantifies the difference in survival rates between two populations~\cite{intro_surv}. P-values from the log-rank test are measured by considering Ontario, the largest site, as a reference. We found survival rates from Mayo Clinic and UPMC are not significantly different from the Ontario data. However, the remaining sites, Seattle, Australia, Mt.Sinai, and Access, have significantly different survival rates (based on p-values). 

\input{data_description}


\begin{figure}[htb!]
    \centering
    \begin{subfigure}[b]{0.48\textwidth}
         \centering
        % \includegraphics[width=\textwidth]{internalSurvival.png}
     \end{subfigure}
     \begin{subfigure}[b]{0.42\textwidth}
         \centering
         %\includegraphics[width=\textwidth]{ExternalSurvival.png}
     \end{subfigure}
    \caption{Recurrence-free survival for the colorectal carcinoma patients - (a) internal and (b) external sites. P-values are computed as a log-rank test using the internal site Ontario as a reference (ref). }
    \label{fig:survival}
\end{figure}

\subsection{Quantitative image feature extraction}
We followed the standard histopathology image acquisition pipeline for image staining and scanning; however, given the geographical distance, the slides were scanned at different locations. From each of the surgically resected colorectal cancer studies, one representative H\&E slide was digitized using Leica Aperio GT450 or AT2 at ×40 magnification. The images from the internal cohort were stained with H\&E and scanned at Mayo Clinic. The Seattle-Puget cases were stained with H\&E at Fred Hutchison Cancer Center and scanned at Mayo Clinic. The UPMC and Mount Sinai cases were stained with H\&E and scanned at their respective institutions. After staining, all images were uploaded to the Aiforia Create deep learning cloud-based platform (Aiforia Technologies, Helsinki, Finland), a commercially available platform designed explicitly for histologic images. Each image was manually reviewed by an expert gastrointestinal pathologist (Dr. Pai), and the entire tumor bed was outlined (median 96.5 $mm^{2}$ analyzed per CRC). 

\begin{figure}[htb!]
\center
    %\includegraphics[width = 0.7\textwidth]{QuantitativeFeatures.PNG}
    \caption{Quantitative feature extraction pipeline on 2 sample images, which segments the image in a stepwise manner. First, the image is segmented into carcinoma (green), stroma (light blue), mucin (dark blue), TB/PDC (red), necrosis (brown), smooth muscle (purple, and fat (yellow). Next, the stroma is segmented into immature (teal), mature (green), and inflammatory (gray). The carcinoma is segmented into low-grade (purple), high-grade (orange), and signet ring cells (light green). Finally, TILs are recognized as objects (blue dots) within the tumor. After this segmentation, 15 features are calculated from each image as shown. Abbreviations: B, tumor bed; ST, stromal region.}
    \label{fig:quantCRC}
\end{figure}


Previously developed deep learning quantitative segmentation algorithm, QuantCRC~\cite{pai2021development}, was applied to the tumor bed to segment colorectal carcinoma digitized images into 13 regions and one object (Figure.~\ref{fig:quantCRC}). The QuantCRC algorithm uses convolutional neural networks (CNN) to segment the image in a stepwise manner and is trained using 24,157 annotations made on 559 images, which are not used in this study. First, the tumor bed is segmented into carcinoma, TB/PDC, stroma, mucin, necrosis, fat, and smooth muscle. The second layer segments stroma into immature (loose, often myxoid stroma with haphazardly arranged plump fibroblasts and collagen fibers), mature (densely collagenous areas with scattered fibroblasts, often with parallel collagen fibers), and inflammatory (dense clusters of chronic inflammatory cells obscuring stromal cells) subtypes. The third layer segments carcinoma into low-grade, high-grade, and signet ring cell carcinoma (SRCC). The fourth layer identifies TILs. To re-validate QuantCRC, 30 images (15 from each GT450 and AT2 scanners) were selected from the 3,349 CRCs with recurrence data. For layers 1 to 3, the algorithm output was compared with annotations by five gastrointestinal pathologists. The results from the segmentation algorithm compare favorably with annotations by gastrointestinal pathologists for all features. The most variation was seen between immature and mature stroma, where disagreement among the five pathologist raters was noted. This is likely related to the fact that stroma subtyping is a new concept and is not done routinely by pathologists for clinical practice.

For each image, fat and smooth muscle were subtracted from the tissue area to generate the tumor bed area. From the tumor bed area, the following 15 quantitative parameters were measured: \%tumor, \%stroma, tumor:stroma ratio, \%TB/PDC within the tumor, \%mucin within the tumor, \%necrosis within the tumor bed, \%high-grade, \%SRCC, TILs per mm2 of tumor, \%immature stroma (tumor bed), \%inflammatory stroma (tumor bed), \% mature stroma (tumor bed), \%immature (stromal region), \% inflammatory (stromal region), and \%mature (stromal region). These 15 quantitative parameters comprise the QuantCRC features used for downstream analysis.


\subsection{Causal survival model}
\input{model_architecture_diagram}
Figure \ref{fig:architecture} presents the proposed causal modeling framework for recurrence-free survival estimation across multiple sites. Our primary hypothesis is that by using the proxy ($W$) and auxiliary ($C$) variable in a causal framework, we will be able to adapt to the latent subgroup shift that appears between sites without knowing the cause of bias and able to predict the survival $Y$ given the input $X$ (Figure~\ref{fig:architecture}.i). Following ~\cite{alabdulmohsin2023adapting}, if we have two domains ($P$ source and $Q$ target), we frame the learning $Q(Y|X)$ as identification problem where observations are drawn from $P(X, C, Y, W)$ and $Q(X)$. We assume that $C$ and $W$ are observed in the source distribution and thus can be used during learning when $U$ is unobserved and $U$ is a discrete variable. We also assume that conditional dependencies in the data exist iff they exist in the graph (Figure~\ref{fig:architecture}.i). Note that we only observe $(X, C, Y, W)$ in the source $P$ and $X$ in the target $Q$. 

We adopted the latent shift causal framework for predicting recurrence-free survival ($Y$) of colorectal carcinoma patients using the quantitative histopathology features ($X$). Given the issue of not knowing the unobserved bias variable, we model the treatment site as a proxy ($W$) and the cancer stage as a concept ($C$). We assume that input histopathology features ($X$) are affected by the site due to the bias in acquisition and population variations, and the cancer stage directly affects recurrence-free survival ($Y$). The learning uses three core components (Figure~\ref{fig:architecture}). 

\subsubsection{Auto Encoder Training (Module A)}
First, in module A, we learn the discrete unobserved latent variable $U$ by training an auto encoder to reconstruct the input, i.e., QuantCRC features. The auto-encoder consists of a single linear layer that produces a smaller ten-dimensional tensor. Followed by a single decoder layer that reproduced the original input. Mean squared error loss is used to guide the auto-encoder's training. The latent space is constrained to make a discrete representation using the Gumbel-softmax trick where through annealing the temperature value, the output probabilities become discrete one hot representation \cite{jang_categorical_2017}. Allowing us to ultimately use the latent space to represent the discrete latent variable $U$. In addition to the reconstruction loss for the features, the encoder component is also trained with two auxiliary classifiers - (i) classify tumor staging (classify concept vector $C$), (ii) predict hospital of origin (predict the proxy $W$). The classification task uses categorical cross-entropy losses. KL divergence ($KLD$) against uniform prior $\Tilde{U}$ is added to reduce the potential for prior collapse, a known issue in autoencoders. Equation \ref{eq:autoencoder_loss}, demonstrates the final loss for training the autoencoder model where $X$ is the input and reconstructed variables are represented with a hat.

\begin{equation}
    L_{total} = \beta_{X}L_{MSE}(X,\hat{X}) + \beta_{C}L_{CE}(C,\hat{C}) + \beta_{W}L_{CE}(W,\hat{W}) + \beta_{kl}L_{KLD}(\hat{U},\Tilde{U})
    \label{eq:autoencoder_loss}
\end{equation}

\subsubsection{Latent Estimation (Module B)}
To properly estimate the latent shift between  source
$P$ and target site 
$Q$, we would need a reliable estimate of the latent variable probabilities. Figure \ref{fig:architecture} module B demonstrates the parallel latent estimation branch trained to predict
$U$ from the original QuantCRC features directly without referring to the proxy and concept loss. The auto-encoder is frozen and provides the ground truth latent variable labels. The estimation branch is thus trained using the binary cross entropy loss between predicted latent
$\hat{U}$ and auto encoder latent $U$. The outputs of this module are used to modify the final risk prediction seen in equation
\ref{eq:hazard_latent_shift} by providing the terms $P(U=i|X),Q(U=i),P(U=i)$.
\subsection{Recurrence Risk Prediction (Module C)}
In the final stage of the training process (module C), we train a final risk prediction model that leverages the QuantCRC features ($X$) and learned latent variable $U$ (module A) to predict the risk of recurrence at different time points. The model is trained using the negative log-likelihood loss until convergence. Adaptation to the target domain is done using the QuantCRC features of the external data (domain Q), the latent estimation branch (module B) is used to predict latent variables, and a shift ratio is then estimated. The estimates from the training data (domain $P$) and external data (domain $Q$) are compared, and the difference is used to re-scale the model predictions (see equation \ref{eq:hazard_latent_shift}). The recurrence risk estimation head (module C) is then fine-tuned using the internal data ($P$) to account for the new latent shift estimations based on an estimate of $U$. 

\begin{gather}
    \hspace{0.2\textwidth}HR_{Q}(t,X) = H_{0}(t)\sum_{i=0}^{k_{u}} HR_{P}(X,U=i)P(U=i|X)\frac{Q(U=i)}{P(U=i)}
    \label{eq:hazard_latent_shift}
\end{gather}


During inference, the model uses the predicted latent shift of the new data to re-scale predictions. For our use case, we will treat samples from the external dataset ($Q$) as a single domain for which we adjust our model predictions. All models were trained using the same parameters: batch size of 256, Adam optimizer with a learning rate of 0.01, and early stopping based on validation loss.   


\subsection{Model Evaluation}
Model performance was evaluated for two essential metrics. We first leveraged the concordance index (C-index) to evaluate the predictive power of our mode \cite{c_index_intro}. The C-index is similar to the area under the receiver operating curve metric with the extension of being aware of time and occurrence of events of interest. The metric functions by comparing concordant and discordant pairs based on the ordering of events and the individual's risk factor. The second metric we used was to evaluate the AUC over time, where for each time point in the study, 2- 58 months, we evaluated the predictive power of the model's risk score to predict recurrence. The main distinction is that the AUC is evaluated across each time point. At the same time, the C-index will provide a single value for the model's predictions while accounting for the occurrence of censoring. Furthermore, to provide a robust statistical comparison, we ran a procedure known as auto-bootstrapping. Where the test set is subsampled randomly over 100 iterations, and performance is calculated on a randomly selected subset. A 95\% confidence interval is calculated for our concordance metric to measure the robustness. Each bootstrap run utilized the same random seed for reproducibility and fair comparison, ensuring each model was evaluated on the same subset of samples. 
