# Supplementary material for: Causal debiasing for unknown bias in histopathology—A colon cancer use case
Source: PLoS One. 2024 Nov 22;19(11):e0303415. doi: 10.1371/journal.pone.0303415 (PMC11584097; doi:10.1371/journal.pone.0303415)
Supplement: S1 Data — (ZIP) [file pone.0303415.s001.zip › rlcorrea_ColonCausal_PlosOne-2/correlation_plot.tex]

\begin{figure}[h!]

    \centering
    \begin{subfigure}[]{0.4\textwidth}
        \centering
        %\includegraphics[width=\textwidth]{FeatureCorrelation.png}
        %\caption{}
        \label{fig:feature_plots_a}
    \end{subfigure}
 \begin{subfigure}[]{0.4\textwidth}
        \centering
        %\includegraphics[width=\textwidth]{FeatureCorrelation_stage_centered.png}
        %\caption{}
        \label{fig:feature_plots_a}
    \end{subfigure}
    \begin{subfigure}[]{0.35\textwidth}
        \centering
        %\includegraphics[width=\textwidth]{Correlation_stage_centered.png}
        %\caption{}
        \label{fig:feature_plots_a}
    \end{subfigure}
    \caption{Pearson correlation coefficient between Stage ($C$), Center ($W$), QuantCRC features ($X$) and target recurrence ($Y$) - (a) represents stage and center as separate variables, (b) represents stage and center as a combined variables, and (c) Correlation with recurrence. }
    \label{fig:pathology_feature_corrrelation}
\end{figure}
