# Supplementary material for: Causal debiasing for unknown bias in histopathology—A colon cancer use case
Source: PLoS One. 2024 Nov 22;19(11):e0303415. doi: 10.1371/journal.pone.0303415 (PMC11584097; doi:10.1371/journal.pone.0303415)
Supplement: S1 Data — (ZIP) [file pone.0303415.s001.zip › rlcorrea_ColonCausal_PlosOne-2/make_time_auc_plot.tex]

\begin{figure}
    \centering
    %\includegraphics[scale=0.5]{time_based_auc_none.png}
    \caption{Comparative Area under the receiver operating characteristics curve (AUROC) calculated for every time step on the internal and external dataset - (left) internal and (right) external. Blue: Baseline Cox model, Orange: DeepSurv, and Green: Proposed Causal Survival model. }
    \label{fig:AUC_over_time}
\end{figure}
